# Supplementary material for: Identification and Analysis of InDel Variants in Key Hippo Pathway Genes and Their Association with Growth Traits in Four Chinese Sheep Breeds
Source: Vet Sci. 2025 Mar 18;12(3):283. doi: 10.3390/vetsci12030283 (PMC11946644; doi:10.3390/vetsci12030283)
Supplement: Supplementary file 1 [file vetsci-12-00283-s001.zip]

Archive with 2 entries (2 files):
- Supplementary material.pdf
- vetsci-3446839-WB.pdf
